# Supplementary material for: Reference compounds for alternative test methods to indicate developmental neurotoxicity (DNT) potential of chemicals: example lists and criteria for their selection and use
Source: ALTEX. Author manuscript; Available in PMC 2017 Apr 1. (PMC5250586; doi:10.14573/altex.1604201)
Supplement: supplemental material [file NIHMS822748-supplement-supplemental_material.xlsx]

## Sheet: supplement
			C: Prefer studies with 2 doses, at least one non-lethal	C: not acute effects for direct pup dosing studies	C: if methods or results indicate authors actually looked at animals, and there are no effects then highest dose level tested is indicate. Otherwise: "not reported"	C: not relevant if pups were directly dosed; highest dose level of study is given if methods and results suggest that authors evaluated dams; "not reported" if no indication of any evaluation	C: Methods were checked for assignment of animals, statistical methods; figure legends and results part also checked for whether pup or litter was experimental unit	C: see sheet criteria for details	C: general utility of the study for scoring of DNT compounds and specific comments, where indicated
Chemicals	Reference	Species; exposure period and sample size	Route and dose level	Lowest dose for Neuro Effects in offspring	Lowest dose causing offspring mortality or general toxicity	Lowest dose causing maternal tox	"Litter" as experimental unit?	Notes	General comments
Arsenic
	Martinez-Finley, E. J., et al. (2009). Learning deficits in C57BL/6J mice following perinatal arsenic exposure: consequence of lower corticosterone receptor levels? Pharmacol Biochem Behav 94, 271-277.	mice; 7-10 litters/dose; prior to mating through lactation until PND 23	drinking water; 55 ppb (µg/L)	55 ppb behavior	>55 ppb	>55 ppb	yes
	Rodriguez, V. M., et al. (2002). Effects of sodium arsenite exposure on development and behavior in the rat. Neurotoxicol Teratol 24, 743-750.	rats; 4 litters/dose; exposure start gestation or at birth until offspring were 4 months old	drinking water; 36.70 mg of As/L (3-4 mkd),	>3-4 mkd developmental reflex 3-4 mkd landmark; adult behavioral effects	3-4 mkd (body weight); >3-4 mkd (mortality)	>3-4 mkd	yes	f, h
	Chattopadhyay, S., et al. (2002). Arsenic induced changes in growth development and apoptosis in neonatal and adult brain cells in vivo and in tissue culture. Toxicol Lett 128, 73-84.	rats; unspecified number of litters (5 offspring/dose); gestation	drinking water; 0.03, 0.30 and 3.00 ppm	0.3 ppm behavior	not reported	0.3 ppm behavior	no	e, f, j
	Tolins, M., et al., (2014). The developmental neurotoxicity of arsenic: cognitive and behavioral consequences of early life exposure. Ann Glob Health 80, 303-314.	human		cognitive and behavioral alterations
Cadmium
	Baranski, B. (1984). Behavioral alterations in offspring of female rats repeatedly exposed to cadmium oxide by inhalation. Toxicol Lett 22, 53-61.	rats; prior to mating and gestation; unspecified number of litters (7-12 litters/dose group were born, 10 offspring/dose tested)	inhalation; 0.02, 0.16 mg Cd/m3 as cadmium oxide	0.02 mg Cd/m3 behavior	0.02 mg Cd/m3	(not reported) referring to maternal milk as source of Cd	no	e, i
	Ali, M. M., et al. (1986). Developmental and longterm neurobehavioral toxicity of low level in-utero cadmium exposure in rats. Neurobehav Toxicol Teratol 8, 463-468.	rats; gestation; 10 litters/dose	drinking water; 4.2 and 8.4 µg/ml (0.7 and 1 mkd)	4.2 µg/ml behavior	4.2 µg/ml	>4.2 µg/ml	yes
Chlorpromazine
	Robertson, R. T., et al. (1980). Effects of prenatal exposure to chlorpromazine on postnatal development and behavior of rats. Toxicol Appl Pharmacol 53, 541-549.	rat; gestation; 10 dams/dose	gavage; 1,3,9 mkd	3 mkd behavior	3 mkd (decrease body weight); >3 mkd (mortality)	9 mkd decrease activity	no	e
	Golub, M. and Kornetsky, C. (1975). Effects of testing age and fostering experience on seizure susceptibility of rats treated prenatally with chlorpromazine. Dev Psychobiol 8, 519-524.	rat; gestation, 3-4 dams/dose	SC; 2 mkd	2 mkd; seizure threshold	>2 mkd	not reported	yes	f, h, i
Chlorpyrifos
	Johnson, F. O., et al. (2009). Developmental chlorpyrifos and methyl parathion exposure alters radial-arm maze performance in juvenile and adult rats. Toxicol Sci 109, 132-142.	rat; postnatal; all treatments in each litter; 10-14 litters/dose	gavage; 1, 1-4, 1.5-6 mkd (incremental mid and high doses)	1 mkd; behavioral effects and brain cholinesterase inhibition	1-4 mkd (decrease bodyweight)	note relevant (at these doses)	yes
	Maurissen, J. P., et al. (2000). Lack of selective developmental neurotoxicity in rat pups from dams treated by gavage with chlorpyrifos. Toxicol Sci 57, 250-263.	rat; gestation and lactation; 20 dams/dose	gavage; 0.3, 1, 5 mkd	5 mkd; behavior, brain weight and morphometry	5 mkd mortality	5 mkd clinical signs; 0.3 RBC cholinesterase inhibition	yes
	Grandjean, P. and Landrigan, P. J. (2014). Neurobehavioural effects of developmental toxicity. Lancet Neurol 13, 330-338.	human		neurodevelopmental disabilities
Cocaine
	Mactutus, C. F., et al. (2011). Prenatal IV Cocaine: Alterations in Auditory Information Processing. Front Psychiatry 2, 38.	rats; gestation; 12-13 litters per dose	IV; 0.5, 0.1, 3.0 mkd	0.5 mkd; behavior	>3 mkd	>3 mkd	yes
	Kabir, Z. D., et al. (2014). Effects of prenatal cocaine exposure on social development in mice. Dev Neurosci 36, 338-346.	mice (WT wild-type Swiss Webster); gestation (E8-E17); n=6-14 litters for molecular studies; n=14 litters for behavioral studies	SC; 40 mkd	40 mkd	40 mkd	>40 mkd	yes	h, j
	Lu, R., et al. (2012). Effects of prenatal cocaine and heroin exposure on neuronal dendrite morphogenesis and spatial recognition memory in mice. Neurosci Lett 522, 128-133.	mice (WT Swiss Webster); gestation (E8.5-E17.5); 10 litters per treatment group	SC; 40 mkd	40 mkd	40 mkd	>40 mkd	yes	h, j
Dexamethasone
	Hossain, A., et al. (2008). Prenatal dexamethasone impairs behavior and the activation of the BDNF exon IV promoter in the paraventricular nucleus in adult offspring. Endocrinology 149, 6356-6365.	rats; gestation; unspecified number of dams	IP; 0.1 mkd	0.1 mkd; behavioral effects with and without drug challenge	0.1 mkd; decreased bwt gain	not reported	no	e, f, i
	Benesova, O., et al. (1999). Neuro-immuno-teratogenicity of drugs used in neonatal pharmacotherapy in relation to the ontogenic stage at the time of their administration. Gen Physiol Biophys 18 Spec No, 21-27.	species; postnatal; unspecified number of litters	SC; 1 mkd	1 mkd; behavior and brain chemistry	1 mkd; decreased growth	not relevant	no	e, f
	O'Connor, T. G., et al. (2013). Prenatal cortisol exposure predicts infant cortisol response to acute stress. Dev Psychobiol 55, 145-155.	human, 125 mother and babys; amniotic fluid at 17,2 weeks gestation; saliva by infants		cortisol values, stress response
Diphenylphenytoin
	Weisenburger, W. P., et al. (1990). Dose-response effects of prenatal phenytoin exposure in rats: effects on early locomotion, maze learning, and memory as a function of phenytoin-induced circling behavior. Neurotoxicol Teratol 12, 145-152.	rats; gestation; 10-13 dams/dose	gavage; 100, 200 mkd	100 mkd; behavior	200 mkd; mortality, decrease bwt gain	100 mkd; decrease bwt gain	yes	i
	McCartney, M. A., et al. (1999). Developmental effects of phenytoin may differ depending on sex of offspring. Neurotoxicol Teratol 21, 119-128.	rats; gestation; 18-20 dams/dose	gavage; 50, 100, and 150 mg/kg	50 mkd; behavior, eye opening	150 mkd; mortality	50 mkd; decrease bwt gain	yes	i
Domoic acid
	Doucette, T. A., et al. (2003). Low doses of non-NMDA glutamate receptor agonists alter neurobehavioural development in the rat. Neurotoxicol Teratol 25, 473-479.	rat; postnatal; 6 pups/dose	SC; 5 or 20 µg/kg; 6 pups/dose/time assessed; 8 litters were culled to 10 pups (5 females and 5 males)/dose/time	20 µg/kg	not reported	not relevant	not reported	e
	Levin, E. D., et al. (2005). Persisting behavioral consequences of prenatal domoic acid exposure in rats. Neurotoxicol Teratol 27, 719-725.	rat; gestation (single dose GD 13); 5-6 litters/dose	SC; 0.3, 0.6, 1.2 mg/kg	1.2 mg/kg (single dose)	>1.2 mg/kg mortality	>1.2 mkd	yes
	Dakshinamurti, K., et al. (1993). Hippocampal changes in developing postnatal mice following intrauterine exposure to domoic acid. J Neurosci 13, 4486-4495.	mice; gestation (single dose GD 13); 5 litters/dose	IV; 0.6 mg/kg	0.6 mg/kg (single dose)	> 0.6 mg/kg mortality	none noted	not reported	e, f, h, i
Ethanol
	Lucchi, L., et al. (1983). Effects of ethanol, given during pregnancy, on the offspring dopaminergic system. Pharmacol Biochem Behav 19, 567-570.	rats; gestation and/or lactation; 10 dams/dose	oral drinking water; 6% v/v	6% v/v, behavior and brain chemistry (different effects depending on period of exposure)	not reported	not reported	yes	i, j
	Brys, I., et al. (2014). Attention, locomotor activity and developmental milestones in rats prenatally exposed to ethanol. Int J Dev Neurosci 38, 161-168.	rats: gestation, 8-12 litter/dose	oral drinking, 10% Ethanol-derived-calories	35% EDC	35% EDC (stillbirth)	>35% EDC	yes
	Oshiro, W. M., et al. (2014). Selective cognitive deficits in adult rats after prenatal exposure to inhaled ethanol. Neurotoxicol Teratol 45, 44-58.	rats, gestation, n=16/sex/dose	inhalation, 5000, 10000, 21000 ppm	5000ppm	>21000ppm	>21000ppm	yes
	Fryer SL et al., (2012). Caudate volume predicts neurocognitive performance in youth with heavy prenatal alcohol exposure. Alcohol Clin Exp Res 36(11): 1932-1941	human		morphology caudate nucleus
	Yolton, K., et al. (2014). Exposure to neurotoxicants and the development of attention deficit hyperactivity disorder and its related behaviors in childhood. Neurotoxicol Teratol 44, 30-45.	human		ADHD disorder and related behaviors
Haloperidol
	Watanabe, T., et al. (1985). [Study on the postnatal neuro-behavioral development in rats treated prenatally with drugs acting on the autonomic nervous systems]. Nihon Yakurigaku Zasshi 85, 79-90.	rats; gestation	SC; 1.5 mg/kg	1.5 (developmental reflex and landmarks, behavior)	1.5; decrease bwt gain	1.5; decrease bwt gain	no	e, f, h
	Wolansky, M. J., et al. (2004). Postnatal haloperidol eliminates the deficit in circling behavior produced by prenatal exposure to the same drug. Neurotoxicol Teratol 26, 561-569.	rats; gestation; 11 vehicle and 12 haloperidol litters	IP; 2.5 mkd	2.5mkd (deficits in circling performance, neurochemical changes)	>2.5 mkd	>2.5 mkd	yes	h
	Rosengarten, H. and Quartermain, D. (2002). Effect of prenatal administration of haloperidol, risperidone, quetiapine and olanzapine on spatial learning and retention in adult rats. Pharmacol Biochem Behav 72, 575-579.	rats; gestation; 6 litters per treatment group	PO (drinking water); 2 mkd	2 mkd (deficits in spatial learning)	2 mkd (decreased weight gain at P11)	>2 mkd (important note; at birth, haloperidol-treated pups were cross fostered to untreated lactating dams)	yes	h
Heroin
	Lasky, D. I., et al. (1977). Effect of maternally administered heroin on the motor activity of rat offspring. Pharmacol Biochem Behav 7, 281-284.	rat; prior to mating, gestation, lactation (until PND 21);	IP; 5 mkd (either as one dose or split into 2 doses); n=12/dose treated; 6/dose control	5 mkd behavior	>5 mkd mortality	not reported	no	e, h, i
	Yanai, J., et al. (1992). Alterations in septohippocampal cholinergic innervations and related behaviors after early exposure to heroin and phencyclidine. Brain Res Dev Brain Res 69, 207-214.	mice; gestation or postnatal; # dams/dose or # pups/dose	SC; 10 mkd	10 mkd behavior (gestation only and postnatal only)	>10 mkd mortality	not reported	not stated	e, h, i
	Wang, Y. and Han, T. Z. (2009). Prenatal exposure to heroin in mice elicits memory deficits that can be attributed to neuronal apoptosis. Neuroscience 160, 330-338.	mice; 8 pups/ dose	SC; 10 mkd	11 mg/kg behavior	>10 mkd mortality	not reported	yes	h, i
	Yolton, K., et al. (2014). Exposure to neurotoxicants and the development of attention deficit hyperactivity disorder and its related behaviors in childhood. Neurotoxicol Teratol 44, 30-45.	human		ADHD disorder and related behaviors
Hexachlorophene
	Ulsamer, A. G., et al. (1975). Effects of hexachlorophene on developing rats: toxicity, tissue concentrations and biochemistry. Food Cosmet Toxicol 13, 69-80.	rats, postnatal (different periods), 4-10 rats/dose-duration	oral; 10 mkd	10 mg/kg (PND 10-13 only); vacuolation of brain white matter especially in brainstem	10 mg/kg mortality	not relevant	no	e, h, j
	Itahashi, M., et al. (2015). Maternal exposure to hexachlorophene targets intermediate-stage progenitor cells of the hippocampal neurogenesis in rat offspring via dysfunction of cholinergic inputs by myelin vacuolation. Toxicology 328, 123-134.	rats, 8 litter/dose	oral; 100 and 300 ppm HCP	300 ppm; vacuolation, cell count, apoptosis	>300 ppm	>300 ppm	yes
	Shuman, R. M., et al. (1974). Neurotoxicity of hexachlorophene in the human: I. A clinicopathologic study of 248 children. Pediatrics 54, 689-695.	248 children less than 5 years old coming for autopsy over a 7.5 year period (cross-sectional survey)	dermal; 3% for different number of exposures	3%; neuropathology	not relevant	not relevant	not relevant
Ketamine
	Fredriksson, A., et al. (2007). Neonatal exposure to a combination of N-methyl-D-aspartate and gamma-aminobutyric acid type A receptor anesthetic agents potentiates apoptotic neurodegeneration and persistent behavioral deficits. Anesthesiology 107, 427-436.	postnatal; # litters/dose not reported (6-10 pups/dose)	SC; 25 mkd	25 mg/kg	none noted	not relevant	no	e, j
	Paule, M. G., et al. (2011). Ketamine anesthesia during the first week of life can cause long-lasting cognitive deficits in rhesus monkeys. Neurotoxicol Teratol 33, 220-230.	postnatal; 6 pups/dose	IV; 20-50 mg/kg/hr for 24 hr (following initial intramuscular injection of 20 mg/kg)	20-50 mg/kg/hr increased apoptosis	>20-50 mg/kg/hr	not relevant	less relevant for monkey study
	Zhao, T., et al. (2014). Ketamine administered to pregnant rats in the second trimester causes long-lasting behavioral disorders in offspring. Neurobiol Dis 68, 145-155.	prenatal, rats, 6pups/dose	IV; 40mg/kg	40mg/kg	>40mg/kg; behavior, spatial learning, neurogenesis, neurobichemistry	>40mg/kg	yes	h
Lead
	Petit, T. L., et al. (1992). Altered sensitivity to NMDA following developmental lead exposure in rats. Physiol Behav 52, 687-693.	rats; postnatal (different periods)	dietary; 0.05%, 0.4% or 4%	0.4% behavioral effects following pharmacologic challenge to NMDA	growth retardation at the 4% dose	not reported	yes	f, i
	Hu, Q., et al. (2008). Maternal low-level lead exposure reduces the expression of PSA-NCAM and the activity of sialyltransferase in the hippocampi of neonatal rat pups. Neurotoxicology 29, 675-681.	rats; prior to mating, gestation; 8 dams/dose	drinking water; 0.5, 2, and 4 mM PbCl2	0.5 mM mRNA expression and brain enzymatic activity	4 mM significant reduction in litter size	not reported	not reported	e, i
	Reddy, G. R., et al. (2007). Developmental lead neurotoxicity: alterations in brain cholinergic system. Neurotoxicology 28, 402-407.	rats; lactation	drinking water; 0.2 or 1% of lead acetate	0.2% brain chemistry (acetylcholinesterase)	not reported	not reported	pups randomly pooled from different litters	f, i, j
	Grandjean, P. and Landrigan, P. J. (2006). Developmental neurotoxicity of industrial chemicals. Lancet 368, 2167-2178.	human		neurodevelopmental disorders and subclinical brain dysfunction
Lindane
	Johri, A., et al. (2007). Overexpression of cerebral and hepatic cytochrome P450s alters behavioral activity of rat offspring following prenatal exposure to lindane. Toxicol Appl Pharmacol 225, 278-292.	rats; gestation; 4-5 dams/dose/time	gavage; 0.0625, 0.125, or 0.25 mkd	0.125 mkd; behavior	not reported	not reported	yes	f, i, j
	Rivera, S., et al. (1990). Behavioral changes induced in developing rats by an early postnatal exposure to lindane. Neurotoxicol Teratol 12, 591-595.	rats; postnatal; 14-30 pups/dose/time.	oral; 10 mkd	10 mkd; behavior	>10 mkd	not relevant	no	e, h
MAM
	Sullivan-Jones, P., et al. (1994). Postnatal methylazoxymethanol: sensitive periods and regional selectivity of effects. Neurotoxicol Teratol 16, 631-637.	rat; postnatal; 6 pups/dose	SC; 10 mkd	10 mkd; regional brain weight	10 mkd (mortality)	not relevant	yes	h, j
	Cattabeni, F., et al. (1989). Methylazoxymethanol-induced microencephaly: persistent increase of cortical somatostatin-like immunoreactivity. Brain Res Dev Brain Res 47, 156-159.	rats; gestation; single dose GD15; 4 litters/dose	IP; 5, 15 or 25 mg/kg (single dose)	15 mg/kg; increased innervation and neurochemistry	>25 mg/kg (mortality)	>25 mg/kg	yes	f
	de Groot, D. M., et al. (2005). 2D and 3D assessment of neuropathology in rat brain after prenatal exposure to methylazoxymethanol, a model for developmental neurotoxicty. Reprod Toxicol 20, 417-432.	rat; gestation; 10 dams/dose	IP; 7.5 mkd	7.5 mg/kg; brain morphometry	not reported	not reported	yes	h, i, j
Maneb
	Sobotka, T. J., et al.(1972). Behavioral and neuroendocrine effects in rats of postnatal exposure to low dietary levels of maneb. Dev Psychobiol 5, 137-148.	rat; lactation (dams were dosed); 6-21 pups/dose	dietary; 0.5, 1.0, 10 ppm	0.5 ppm; behavior	>10 ppm (mortality)	not reported	no	e, i
	Thiruchelvam, M., et al. (2002). Developmental exposure to the pesticides paraquat and maneb and the Parkinson's disease phenotype. Neurotoxicology 23, 621-633.	rat; postnatal; 10 pups/dose	IP; 1 mkd	1 mkd; brain neuron count	>10 ppm (mortality, clinical signs)	not relevant	yes	h
Manganese
	Lown, B. A., et al. (1984). Effects on the postnatal development of the mouse of preconception, postconception and/or suckling exposure to manganese via maternal inhalation exposure to MnO2 dust. Neurotoxicology 5, 119-129.	mice; 8 combinations Mn prior to mating and/or gestation with foster dam with exposures during mating and/or gestation; # litters/exposure group not stated	inhalation; 61 mg/m3	61 mg/m³; behavior	61 mg/m3 (bwt); >61 mg/m3 (mortality)	not reported	no	e, f, h, i
	Kristensson, K., et al. (1986). Effects of manganese chloride on the rat developing nervous system. Acta Pharmacol Toxicol (Copenh) 59, 345-348.	rat; postnatal to pups; 2-6 pups/group	gavage, 150 mkd	150 mg/kg/day; behavior and brain chemistry	not reported	not reported	no	e, h
	Deskin, R., et al.(1981). Neurochemical alterations induced by manganese chloride in neonatal rats. Neurotoxicology 2, 65-73.	rat; postnatal; 20 pups/dose group	gavage;1, 10, or 20 mkd	10 mg/kg; brain chemistry		not relevant	no	e, j
	Grandjean, P. and Landrigan, P. J. (2014). Neurobehavioural effects of developmental toxicity. Lancet Neurol 13, 330-338.	human		neurodevelopmental disabilities
MDMA Ecstasy
	Broening, H. W., et al. (2001). 3,4-methylenedioxymethamphetamine (ecstasy)-induced learning and memory impairments depend on the age of exposure during early development. J Neurosci 21, 3228-3235.	rat; postnatal; 15 litters/dose group	SC; 5, 10, 20 mkd	5 mkd; behavior and neurochemistry	5 mkd (bwt) >20 mg/kg (mortality)	not relevant	yes
	Thompson, V. B., et al. (2012). Prenatal exposure to MDMA alters noradrenergic neurodevelopment in the rat. Neurotoxicol Teratol 34, 206-213.	rat; gestation; 6 litters/dose	SC;30 mkd	30 mkd; neuropathology and neurochemistry	>30 mkd (mortality)	30 mkd (anorexia)	yes	h
	McElhatton, P. R., et al. (1999). Congenital anomalies after prenatal ecstasy exposure. Lancet 354, 1441-1442.	human		cognition
	Singer, L. T., et al. (2012). One-year outcomes of prenatal exposure to MDMA and other recreational drugs. Pediatrics 130, 407-413.	human		mental and motor development				f, h
Methanol
	Stern, S., et al. (1997). Perinatal methanol exposure in the rat. II. Behavioral effects in neonates and adults. Fundam Appl Toxicol 36, 163-176.	rat; gestation and lactation; n=8 to 26 offspring /dose level	inhalation; 4500 ppm	4500 ppm; behavior	not reported	not reported	yes	h, i, j
	Infurna, R. and Weiss, B. (1986). Neonatal behavioral toxicity in rats following prenatal exposure to methanol. Teratology 33, 259-265.	rat; gestation; 10 litters/dose	drinking water; 2%	2%; behavior	>2%	>2%	yes	h
	Aziz, M. H., et al. (2002). Methanol-induced neurotoxicity in pups exposed during lactation through mother: role of folic acid. Neurotoxicol Teratol 24, 519-527.	rat; gestation and lactation; 6-8 pups/dose	drinking water; 1, 2, or 4%	2%; behavior	4% (bwt gain)	not reported	no	e, h, i
Methyl mercury
	Elsner, J., et al. (1988). Detection limits of different approaches in behavioral teratology, and correlation of effects with neurochemical parameters. Neurotoxicol Teratol 10, 155-167.	rat; gestation; 8-20 pups/dose group from 12-14 dams/dose	gavage; 0.025, 0.05, 0.5, 5 mkd	0.05 mkd; behavior, (at higher doses: increased GFAP expression, cerebellar weight)	>5 mkd (mortality); 0.025 mkd (delayed vaginal opening)	>5 mkd	yes
	Sakamoto, M., et al. (2002). Evaluation of changes in methylmercury accumulation in the developing rat brain and its effects: a study with consecutive and moderate dose exposure throughout gestation and lactation periods. Brain Res 949, 51-59.	rat; before mating, gestation and lactation; 8 pups from 4 litters/dose	dietary; 5 ppm (lg Hg/g of tissue: PND1: 4.5; PND30: 0.9)	5 ppm; behavior	>5 ppm (mortality, clinical signs and bwt changes)	>5 ppm (based on previous studies in adults)	no	e, f, h
	Radonjic, M., et al. (2013). Delay and impairment in brain development and function in rat offspring after maternal exposure to methylmercury. Toxicol Sci 133, 112-124.	rats, 10 pups/litter	dietary; 0, 0.1, 0.4, 0.7, 1.0, 1.5, or 2.0 mg/kg/day	1.5 mkd	>1.5 mkd	not reported	yes	i
	Grandjean, P. and Landrigan, P. J. (2006). Developmental neurotoxicity of industrial chemicals. Lancet 368, 2167-2178.	human		neurodevelopmental disorders and subclinical brain dysfunction
MPTP
	Ochi, N., et al. (1991). Effects of 1-methyl-4-phenyl-1,2,3,6-tetrahydropyridine (MPTP) administration in prenatal stage on the dopamine system in the postnatal mouse brain. Life Sci 48, 217-223.	mice; gestation; 10 dams/dose (n=5-11)	IM;5 mg/kg (single dose)	5 mg/kg; brain neurochemistry	5 mg/kg (mortality, bwt, litter size)	5 mg/kg some dams aborted	no	e, h
	Fredriksson, A., et al. (1993). Neonatal exposure to paraquat or MPTP induces permanent changes in striatum dopamine and behavior in adult mice. Toxicol Appl Pharmacol 122, 258-264.	mice; postnatal (PND 10-11); 12 pups/dose (3 litters)	0.3, 20 mkd (2 days)	0.3 mg/kg; behavior, brain neurochemistry	>20 mkd (mortality, bwt gain, clinical signs)	not applicable	no	e
Nicotine
	Levin, E. D., et al. (1993). Prenatal nicotine exposure and cognitive performance in rats. Neurotoxicol Teratol 15, 251-260.	rat; gestation; 7-11 dams/dose	minipump; 2 mkd	2 mkd; behavior	>2 mkd (mortality)	>2 mkd	no	e, h
	LeSage, M. G., et al. (2006). Effects of maternal intravenous nicotine administration on locomotor behavior in pre-weanling rats. Pharmacol Biochem Behav 85, 575-583.	rat; gestation; 10-13 litters/dose	SC minipumps; 2mkd	2 mkd; behavior	2 mkd (bwt)	not reported	yes	h, i
Paraquat
	Fredriksson, A., et al. (1993). Neonatal exposure to paraquat or MPTP induces permanent changes in striatum dopamine and behavior in adult mice. Toxicol Appl Pharmacol 122, 258-264.	mice; postnatal; 12 pups from 3 litters/dose	gavage; 0.07 and 0.36 mkd	0.07 mg/kg; behavior	>0.36 (mortality and toxicity)	not relevant	no	e, f
	Thiruchelvam, et al. (2002). Developmental exposure to the pesticides paraquat and maneb and the Parkinson's disease phenotype. Neurotoxicology 23, 621-633.	mice; postnatal; 10 pups/dose (1 pup/litter)	IP; 0.3 mg/kg; n=10 male pups/dose group each selected from a different litter	0.3 mg/kg-day, neuropathology and neurochemistry	no mortality	not relevant	yes	h
PBDEs
	Viberg, H., et al. (2003). Neurobehavioral derangements in adult mice receiving decabrominated diphenyl ether (PBDE 209) during a defined period of neonatal brain development.	mice; postnatal (single dose PND 3, 10 or 19); 10 pups/dose from 3-5 litters	gavage PBDE 209; 2.22, 20.1 mg/kg (PND 3 or 19) 1.34,13.4,20.1 mg/kg (PND 10)	2.22 mg/kg; behavior	>20.1 (bwt, clinical signs, mortality)	not relevant	no	e
	Dufault, C., et al. (2005). Brief postnatal PBDE exposure alters learning and the cholinergic modulation of attention in rats. Toxicol Sci 88, 172-180.	rats; postnatal; 16 pups/dose (1 pup/litter)	gavage BDE-71; 30 mg/kg	30 mg/kg; behavior (including pharmacologic challenge with scopolamine)	>30 mg/kg (mortality clinical signs); 30 mg/kg (increase bwt)	not relevant	yes	h
	Dingemans, M. M., et al. (2007). Neonatal exposure to brominated flame retardant BDE-47 reduces long-term potentiation and postsynaptic protein levels in mouse hippocampus. Environ Health Perspect 115, 865-870.	mice; postnatal (single dose PND 10); 4-8 pups/dose	gavage BDE-47; 6.8 mg/kg or 68 mg/kg depended on endpoint;	6.8 mg/kg; electrophysiology from brain slices	>68 mg/kg (bwt; relative thymus weights, mortality)	Not relevant	No	e, h
	Grandjean, P. and Landrigan, P. J. (2014). Neurobehavioural effects of developmental toxicity. Lancet Neurol 13, 330-338.	human		neurodevelopmental disabilities
PCBs
	Yang, D., Kim, et al. (2009). Developmental exposure to polychlorinated biphenyls interferes with experience-dependent dendritic plasticity and ryanodine receptor expression in weanling rats. Environ Health Perspect 117, 426-435.	rats; prior to mating, gestation and lactation; 11 dams/dose	diet A1254 (Aroclor); 0, 1, 6 mkd	1 mkd; behavior and brain morphometry (dendritic length)	>6 mkd (bwt, mortality); 6 mkd (anogenital distance, vaginal opening); 1 mkd (thyroid hormone, prostate mass)	>6 mkd (bwt, mortality)	no	e
	Sable, H. J., et al. (2006). Alterations in DRH and DRL performance in rats developmentally exposed to an environmental PCB mixture. Neurotoxicol Teratol 28, 548-556.	rats; prior to mating, gestation and lactation; 9-11 dams/dose	Dietary Fox River Mix (35% Aroclor 1242; 35% Aroclor 1248; 15% Aroclor 1254; 15% Aroclor 1260); 1,3, 6 mkd	3 mkd; behavior	>6 mkd (bwt, mortality)	>6 mkd (bwt, reproductive toxicity, mortality)	yes
	Grandjean, P. and Landrigan, P. J. (2006). Developmental neurotoxicity of industrial chemicals. Lancet 368, 2167-2178.	human		neurodevelopmental disorders and subclinical brain dysfunction
Perfluorate (PFOA)
	Johansson, N., et al. (2008). Neonatal exposure to perfluorooctane sulfonate (PFOS) and perfluorooctanoic acid (PFOA) causes neurobehavioural defects in adult mice. Neurotoxicology 29, 160-169.	mice; prenatal (PND10); 10 pups/dose from 3-4 litters/dose	single oral gavage: 1.4 µmol/kg (0.58 mg/kg) and 21 µmol/kg (8.70 mg/kg)	1.4 µmol/kg (0.58 mg/kg); behavior	>8.7 mkd	not relevant; pups dosed directly	no	e, f
	Onishchenko, N., et al. (2011). Prenatal exposure to PFOS or PFOA alters motor function in mice in a sex-related manner. Neurotox Res 19, 452-461.	mice; from GD1 throughout pregnancy; 6-10 pups/dose	oral (dietary); 0.3 mg/kg/day	0.3 mkd; behavior	no overt offspring toxicity observed; >0.3 mg/kg/day	no overt maternal toxicity observed; >0.3 mg/kg/day	no	e, h
Perfluorate (PFOS)
	Zeng, H. C., et al. (2011). Prenatal exposure to perfluorooctanesulfonate in rat resulted in long-lasting changes of expression of synapsins and synaptophysin. Synapse 65, 225-233.	rats; GD 2-20; 6 pups/dose/time	gavage; 0, 0.1, 0.6, and 2.0 mg/kg/day;	LOEL 0.1 mg/kg/day	none noted	not reported	no	e, i, j
	Butenhoff, J. L., et al. (2009). Gestational and lactational exposure to potassium perfluorooctanesulfonate (K+PFOS) in rats: developmental neurotoxicity. Reprod Toxicol 27, 319-330.	rats; GD0 to PND20; 5-20/dose	oral; 0, 0.1, 0.3, or 1 mg/kg/day	LOEL 0.3 mg/kg/day	none noted	reduction of maternal body weight gain at 1mg/kg/day.	no	e, i
	Johansson, N., et al. (2008). Neonatal exposure to perfluorooctane sulfonate (PFOS) and perfluorooctanoic acid (PFOA) causes neurobehavioural defects in adult mice. Neurotoxicology 29, 160-169.	mice; PND 10; 10 pups/ dose/time	gavage; 1.4 and 21 µM/kg	LOEL 1.4 µM/kg	none noted	not relevant	no	e, j
Terbutaline
	Owens, M. Y., et al. (2011). Absence of neurotoxicity with medicinal grade terbutaline in the rat model. Reprod Toxicol 31, 447-453.	rat; different postnatal windows of exposure (PND2-5 and PND11-14); 10-55 pups depending on endpoint	SC; 0.5, 10.0 mg/kg/day;	0.5 mg/kg/day	no mortality or changes in body or brain weight observed	not applicable	no	e
	Zerrate, M. C., et al. (2007). Neuroinflammation and behavioral abnormalities after neonatal terbutaline treatment in rats: implications for autism. J Pharmacol Exp Ther 322, 16-22.	rat; different postnatal windows (PND2-5 and PND11-14); 20-30 pups/dose/time (equal females and males)	SC; 10 mg/kg/day	10 mg/kg/day	mortality not reported, no change in body weight	not applicable; exposure of pups	no	e
Toluene
	Hass, U., Lund, et al. (1999). Developmental neurotoxicity after toluene inhalation exposure in rats. Neurotoxicol Teratol 21, 349-357.	rat; gestation, lactation; 14-18 dams/dose	inhalation; 1200 ppm	1200 ppm; behavior	>1200 ppm (mortality)	>1200 ppm	yes	h
	Burry, M., et al. (2003). Developmental neurotoxicity of toluene: in vivo and in vitro effects on astroglial cells. Dev Neurosci 25, 14-19.	rat; postnatal; 8-20 pups/dose	IP; 250, 500, 750 mkd	500 mg/kg; brain weight (700 mkd GFAP)	500 ppm (body weight)	not relevant	no	e
	Grandjean, P. and Landrigan, P. J. (2006). Developmental neurotoxicity of industrial chemicals. Lancet 368, 2167-2178.	human		neurodevelopmental disorders and subclinical brain dysfunction
Trans retinoic acid
	Nolen, G. A. (1986). The effects of prenatal retinoic acid on the viability and behavior of the offspring. Neurobehav Toxicol Teratol 8, 643-654.	rats; gestation (different windows); 7-9 litters/condition (8 pups/litter)	gavage; 2, 2.5, 4, 5, 6 mg/kg	LOEL 2.5 mg/kg	5 mg/kg/d (GD11-13 and GD 14-16)	not reported	yes	i
	Holson, R. R., et al. (1997). Behavioral effects of low-dose gestational day 11-13 retinoic acid exposure. Neurotoxicol Teratol 19, 355-362.	rats; GD 11-13; 12 control litters + 17 exposed litters (8 pups/litter)	gavage; 2.5 mg/kg.	2.5 mg/kg	12% reduction bodyweight in female offspring	not reported	yes	i, j
	Coluccia et al 2008. Gestational all-trans retinoic acid treatment in the rat: Neurofunctional changes and cerebellar phenotype (30):5; 395-403	rats; GD 11-13; 7-8 pups/dose	gavage; 2.5 mg/kg/dy for GD 11-13	2.5 mg/kg; motor coordination, learning, brain morphology	mortality	not reported	yes	h
Triethyl Tin
	Freeman, J. H., Jr., et al. (1994). Cognitive and neuroanatomical effects of triethyltin in developing rats: role of age of exposure. Brain Res 634, 85-95.	rats; postnatal (single dose PND 5 or 12); 8-14 pups/dose/time (1 pup/sex/litter)	IP; 3, 5 mg/kg bis-triethyl tin sulfate;	5 mg/kg; behavior, brain cell count (increase in GFAP and decrease in Nissl cell)	not reported	not relevant	yes	j
	O'Callaghan, J. P., et al. (1983). Acute postnatal exposure to triethyltin in the rat: effects on specific protein composition of subcellular fractions from developing and adult brain. J Pharmacol Exp Ther 224, 466-472.	rats; postnatal (single dose PND 5); 6 pup/dose (1 pup/sex/litter)	IP; 3 or 6 mg/kg triethyl tin bromide;	3 mg/kg; brain weight, myelin basic protein	not reported	not relevant	yes	j
VPA valproic acid
	Vorhees, C. V. (1987). Behavioral teratogenicity of valproic acid: selective effects on behavior after prenatal exposure to rats. Psychopharmacology (Berl) 92, 173-179.	rats; gestation (GD7-18); 12 dams/dose	gavage; 150, 200 mg/kg/day	200 mg/kg/day; behavior	no mortality, changes in bwt, clinical signs, malformations at 200 mg/kg/day	no maternal mortality at 200 mg/kg/day	yes
	Schneider, T. and Przewlocki, R. (2005). Behavioral alterations in rats prenatally exposed to valproic acid: animal model of autism. Neuropsychopharmacology 30, 80-89.	rats; gestation (single dose GD 12.5); 5-12 pups	single IP dose; 600 mg/kg;	600 mg/kg; behavior	600 mg/kg (reduced body weight and delayed maturation)	no maternal mortality at 600 mg/kg	no	e

## Sheet: criteria
Criteria for studies that were examined and not met:
(a) At least two peer-reviewed papers from two independent groups of investigators reporting evidence of DNT. For human data: only positive meta-analysis of multiple studies.
(b) DNT evidence from in vivo mammalian models with exposures during gestation and/or lactation (either direct pup exposure or exposure to the dam) prior to weaning; robust human epidemiological data also considered.
(c) Exposure should be to the test chemical itself and not to formulations, its metabolites or mixtures (Shafer et al. 2005, Shafer and Crofton, 2011).
(d) Outcomes were neurobehavioral, neurophysiological, functional (including pharmacologic responses), brain anatomic or pathology findings not due to acute effects of exposure. Findings based solely on neurochemical, gene expression or biochemical endpoints only were excluded from consideration.
(e) The statistical unit (e.g. individual pups or litters) is reported. For animal studies with gestational or early postnatal exposure (either lactational or direct dosing), the litter is the experimental unit (DeSesso et al., 2009, Holson et al., 2008). Violation of this criterion was accepted but flagged, as it was not always possible to distinguish because of poor study design and/or poor rep…
(f) Minimal sample size is reported and is at least n=6 (i.e. 6 litters/dose group for gestational or early postnatal exposure studies).
(g) Studies were not included if the route of exposure was intracerebral injection. Preference was given to studies using human-relevant routes of exposure (i.e. oral, dermal, inhalation).
(h) Studies should be based on at least 2 dose-levels; some violation of this criterion was allowed but flagged, since single dose studies in one publication may often build on previous experience of the group with multiple doses, with subsequent studies based on the most appropriate dose.
(i) Relationship of maternal toxicity versus DNT: Ideally, DNT should occur at lower doses than maternal toxicity. Studies in which maternal toxicity occurred at the same dose as DNT, or where this was not reported, were flagged.
(j) Relationship between DNT and general toxicity: ideally, DNT should occur at lower/same concentrations than general toxicity. Studies in which general toxicity/mortality occurred at the same concentration as DNT, or in which this was not reported, were flagged/highlighted. Studies where this relationship was not reported were also flagged.

## Sheet: Abbreviations
List of abbreviation
C:	comment
ADHD	attention deficit hyperactivity disorder
As	arsenic
bwt	body weight
Cd	cadmium
EDC	ethanol-derived calories
GD	gestational day
GFAP	glial fibrillary acidic protein
Hg	mercury
IM	intramuscular(ly)
IP	intraperitoneally
IV	intravenously
LOEL	lowest observed effect level
mkd	mg/kg/day
Mn	manganese
NMDA	N-methyl-D-aspartate
PBCl2	lead chloride
PBDE	decabromodiphenyl ether
PND	postnatal day
PO	per os (by mouth, orally)
ppb	parts per billion
ppm	parts per million
RBC	red blood cells
SC	subcutaneously
